# Supplementary material for: Sr-Doping All-Inorganic CsPbBr3 Perovskite Thick Film for Self-Powered X-ray Detectors
Source: Materials (Basel). 2023 Feb 21;16(5):1783. doi: 10.3390/ma16051783 (PMC10003980; doi:10.3390/ma16051783)
Supplement: Supplementary file 1 [file materials-16-01783-s001.zip]

Archive with 1 entries (1 files):
- materials-2193783-supplementary.pdf
